# Supplementary material for: Resistance training beyond momentary failure: the effects of past-failure partials on muscle hypertrophy in the gastrocnemius
Source: Front Psychol. 2025 Feb 10;16:1494323. doi: 10.3389/fpsyg.2025.1494323 (PMC11847862; doi:10.3389/fpsyg.2025.1494323)
Supplement: Supplementary file 2 [file Supplementary_file_2.xlsx]

## Sheet: Ark1
Gas vol pre	Gas vol post	Gas mom pre	Gas mom post
25.2	26	24	24.28
22.205	24.18	21.8	23.68
19.665	22.285	20.05	21.47
19.065	20.565	20.98	21.365
22.375	22.815	18.6	19.015
18.55	19.78	18.075	20.2
19	21.435	19.015	20.635
17.7	20.65	17.78	20.265
17.915	18.845	18.5	19.25
17	18.77	17.31	17.75
22.33	24.465	22.1	24.215
25.115	26.065	22.565	23.25
27.5	28.395	28.9	29.5
24.865	28.995	24.55	27.715
21.715	23.465	20.785	22.23
18.565	20.75	17.99	18.845
18.315	20.3	17.9	19.76
22.29	23.665	22.15	23.28
18.68	21.95	18.915	20.73
16.11	19.735	18.3	19.815
23.66	24.55	23.83	25.83
16.98	20.015	16.815	18.845
18.84	19.285	18.815	18.83
Gas = medial gastrocnemius
Vol = volitional failure in peak dorsiflexion
Mom = momentary failure in peak plantarflexion
Pre = pre-test
Post = post-test
